# Supplementary material for: Clinicopathologic and Endosonographic Characteristics of Colon Subepithelial Tumors Discovered Incidentally
Source: Diagnostics (Basel). 2024 Mar 5;14(5):551. doi: 10.3390/diagnostics14050551 (PMC10930823; doi:10.3390/diagnostics14050551)
Supplement: Supplementary file 1 [file diagnostics-14-00551-s001.zip]

Archive with 1 entries (1 files):
- diagnostics-2837906-supplementary.pdf
